# Supplementary material for: Characteristics, risk factors, and outcomes related to Zika virus infection during pregnancy in Northeastern Thailand: A prospective pregnancy cohort study, 2018–2020
Source: PLoS Negl Trop Dis. 2024 May 17;18(5):e0012176. doi: 10.1371/journal.pntd.0012176 (PMC11139345; doi:10.1371/journal.pntd.0012176)
Supplement: S1 Data — (XLSX) [file pntd.0012176.s005.xlsx]

## Sheet: PLOS_GraphS4
DataSet: PLOS_GraphS4
VARNUM	VARIABLE	LABEL	FORMAT
1	zikvinf	Zika infection PCR status 0/1	0=Neg, 1=Pos
2	WHO_outcome1	WHO Delivery Outcome (Who_Outcome numeric)	1=Term, 2=PreTerm, 3=Miscarriage, 4=StillBorn
3	A5Sex	Newborn gender	1=Male, 2=Female
4	A5GestAgeWeek	Gestational age (GA)
5	A5HC	Head circumference (occipito-frontal)
6	ID	Running ID

## Sheet: PLoS_GraphS3
Data: PLoS_GraphS3
VARNUM	VARIABLE	LABEL	FORMAT
1	zika_igm	Ratio of zika antigen/control antigen well
2	zika_igg	ISR
3	den_igm	Ratio of dengue antigen/negative control antigen well
4	den_igg	Ratio of dengue antigen/negative control antigen well
5	GACollect	GACollect
6	symptom	symptom	1 =Fever, 2=Arthralgia, 3 =Myalgia, 4 =Nausea, 5 =Vomiting, 6 =Diarrhea, 7 =ConjInject, 8 =RetroPain, 9 =Rash
7	zika_pcr	zika_pcr
8	ID	Running ID

## Sheet: PLoS_AllTables
PLoS_AllTables
VARNUM	VARIABLE	LABEL	FORMAT
2	Age	Mother Age at enrolment
3	Occupation	Occupation	1='1 -Agr/forest/fishing' 2='2 -Manufacturing', 3='3 -Wholesale/resale/repair of motor vehicles/cycles' 4='4 -Public admin/education' 5='5 -Other' 6='6 -Unemployed' 7='7 -Not Known';
4	ConsAlcohol	Since becoming pregnant, have you consumed alcohol?	1=Yes 2=No
5	Smoked	Since becoming pregnant, have you smoked cigarettes?	YN
6	UsedDrug	Since becoming pregnant, have you used recreational drugs?	YN
7	Baygon	Baygon (or other spray)	0=N 1=Y
8	Coil	Mosquito coils	NY
9	TopRepel	Topical repellent	NY
10	PlugRepell	Plug-in repellent	NY
11	BedNet	Bednet	NY
12	LongShirt	Long sleeve shirt	NY
13	LongPants	Long pants	NY
14	Diabetes	Diabetes (non-gestational)	1=Y 2=N 3=NK
15	Hypothyroidism	Hypothyroidism	YNNK
16	PKU	Maternal Phenylketonuria (PKU)	YNNK
17	Hypertension	Hypertension (non-gestational)	YNNK
18	Thalassemia	Thalassemia	YNNK
19	Seizure	Seizure disorder	YNNK
20	OthIllness	Other underlying illness(es)	YNNK
21	HasZika	Have you ever been told you were infected with Zika virus?	YNNK
22	HasDengue	Have you ever been told you were infected with dengue virus?	YNNK
23	HasJE	Have you ever been told you were infected with JE virus?	YNNK
24	HasChikungunya	Have you ever been told you were infected with Chikungunya virus?	YNNK
25	JEVaccine	Did you receive JE virus vaccination in the past?	YNNK
26	YFVaccine	Did you receive Yellow fever virus vaccination in the past?	YNNK
27	DengueVaccine	Did you receive dengue virus vaccination in the past?	YNNK
28	HadPregnant	Have you been previously pregnant?	YNNK
29	PrePregNo	N of Previous pregnancies
30	Fever	Fever or history of fever	YNNK
31	Arthralgia	Arthralgia	YNNK
32	Myalgia	Myalgia	YNNK
33	RetroPain	Retro-orbital pain	YNNK
34	Rash	Rash	YNNK
35	ProvinceID2	ProvinceID	1='1 -Mukdahan' 2='2 -Bueng Kan'
36	Travel_Country	Travel to another Country	NY
37	Travel_Province	Travel to another Province	NY
38	larvicide	tbl1: ProductOth - Larvicides	NY
39	productoth_adult	tbl1: ProductOth - Adult mosquito repellants	NY
40	zikvinf	Zika infection PCR status 0/1	0=Neg 1=Pos
41	chikinf1	Chikamunga PCR infection 0/1	0=Neg 1=Pos
42	denvinf1	Dengue PCR infection 0/1	0=Neg 1=Pos
43	denvinf4	Dengue IgG infection 0/1	NY
44	agegp	Age groupings	1='15-20' 2='21-25' 3='26-30' 4='31-35' 5='36-40' 6='> 40'
45	educgp	Education groupings	1='Elementary' 2='Secondary' 3='Technical/Higher'
46	prev_premature	Any previous pret-term birth	YN
47	prev_sponabort	Any previous spontaneous abortion	YN
48	prev_stillbirth	Any previous prev_stillbirth	YN
49	prev_lowbwght	Any previous low birth-weight	YN
50	prev_term	Any previous term births	YN
51	mosquito_repel	Any anti-mosquito (Adult): chemical and clothing	NY
52	day12	Sun-Sat: 6:00-16:00	1='-At home' 2= -Away from home' 3=' -Unknown';
53	day34	Sun-Sat: 16:00-6:00	1='-At home' 2= -Away from home' 3= -Unknown';
54	dayinout12	Sun-Sat: 6:00-16:00 in/outside	1='- Inside' 2= -Outside'
55	dayinout34	Sun-Sat: 16:00-6:00 in/outside	1='- Inside' 2=' -Outside'
56	anysymptoms	Any Zika symtoms	YN
57	income_usd	Income in USD (35:1 exchange)
58	ID	Running ID
59	zikvinf3	Zika IgM infection 0/1	0=Neg 1=Pos
60	denvinf3	Dengue IgM infection 0/1	0=Neg 1=Pos
61	zikvinf4	Zika IgG infection 0/1	0=Neg 1=Pos
62	Flavivirus	Flavivirus (IgM Zika or Dengue or JE positive) vs all negative (PCR excluded)	NY
63	WHO_outcome1	WHO Delivery Outcome (Who_Outcome numeric)	1='-Term' 2=' -PreTerm' 3=' -Miscarriage' 4=' -StillBorn' 5=' -Terminated'
64	PreTerm3	Pre-Term: Late (32-36w) Very (28-31w) Extreme (< 28w)	1='-Late' 2=' -Very' 3=' -Extreme'
65	A5Apgar1Min	Apgar scores 1 min
66	A5Apgar5Min	Apgar scores 5 min
67	A5MDeath	Maternal death	YNNK
68	A5BirthWeight	Birth weight, gm
69	A5BirthLength	Birth length, cm
70	A5HC	Head circumference (occipito-frontal)
71	p10	Any => A4EFW at A4Gestage < 10th percentile	YN
72	cdead2	Neonatal death (0-27 days)	NY
73	WHO_grow3	Term (WHO) Microcephaly: < 3rd percentile on WHO Growth scale	YN
74	fenton_micro3	PreTerm (WHO) Microcephaly: < 3rd percentile on Fenton scale	YN
75	sga_chula	Pre and Term (WHO): Small for GA	YN
76	birth_outcome2	Any birth outcome(s) -revised (Dec21)	YN
77	bwghtgp	Birth weight: 1=normal/2=low/3=very low/4=extreme low
78	Low_Bwght	Low BirthWeight < 2500g	YN
79	deltype3	Delivery Type: 1=vaginal/2=Csection/3=Emerg Csection
80	Obs_complication	Intra or Postpartum complications	YNNK
81	fetal_loss	Fetal loss (WHO Outcome 3,4) vs Live Birth (1,2)	YN
82	gestage1	Gestational age (week) at first PCR test
83	gatimem	Survival time in GA weeks (mid-point)
